# Supplementary material for: Reconstructing extrachromosomal DNA structural heterogeneity from long-read sequencing data using Decoil
Source: Genome Res. 2024 Sep;34(9):1355–64. doi: 10.1101/gr.279123.124 (PMC11529853; doi:10.1101/gr.279123.124)
Supplement: Supplement 2 [file Supplemental_Code.zip]

Archive with 16 entries (13 files):
- genome_research_decoil_code/
- genome_research_decoil_code/decoil-paper-1.0.1.zip
- genome_research_decoil_code/decoil-pre-1.1.2-slim.zip
- genome_research_decoil_code/decoil-viz-1.0.3.zip
- genome_research_decoil_code/ecDNA-sim-1.0.0.zip
- genome_research_decoil_code/ecDNA-simulate-validate-pipeline-1.0.1.zip
- genome_research_decoil_code/pbsim2-1.0.0beta.zip
- __MACOSX/
- __MACOSX/._genome_research_decoil_code
- __MACOSX/genome_research_decoil_code/
- __MACOSX/genome_research_decoil_code/._decoil-paper-1.0.1.zip
- __MACOSX/genome_research_decoil_code/._decoil-pre-1.1.2-slim.zip
- __MACOSX/genome_research_decoil_code/._decoil-viz-1.0.3.zip
- __MACOSX/genome_research_decoil_code/._ecDNA-sim-1.0.0.zip
- __MACOSX/genome_research_decoil_code/._ecDNA-simulate-validate-pipeline-1.0.1.zip
- __MACOSX/genome_research_decoil_code/._pbsim2-1.0.0beta.zip
